# Supplementary material for: STIM1 and STIM2-mediated Ca2+ influx regulates antitumour immunity by CD8+ T cells
Source: EMBO Mol Med. 2013 Aug 6;5(9):1311–21. doi: 10.1002/emmm.201302989 (PMC3799488; doi:10.1002/emmm.201302989)
Supplement: Supplementary file 2 [file emmm0005-1311-SD2.txt]

EMBO MolecularMedicine  PeerReview ProcessFile- EMM-2013-02989
 
 
© EMBO 1 
 
 
 
 
STIM1and STIM2-mediatedCa2+ influx regulates antitumor 
immunity by CD8+ T cells
 
CarlWeidinger,PatrickShaw andStefanFeske 
 
Correspondingauthor:Stefan Feske, NYU 
 
 
 
 
Review timeline: Submissiondate: 01 May 2013
 EditorialDecision: 03 June 2013
 Revisionreceived: 11 June 2013
 EditorialDecision: 28 June 2013
 Accepted: 28 June 2013
 
 
 
 
TransactionReport:
 
(Note:With the exception ofthe correction oftypographicalor spelling errors thatcould be a source ofambiguity,
letters and reports are notedited.The originalformatting oflettersand referee reportsmaynotbe reflected in this 
compilation.)
 
 
1stEditorialDecision 03 June 2013
 
ThankyouforthesubmissionofyourmanuscripttoEMBO MolecularMedicine.Wehavenow 
heard back from thethreerefereeswhom weaskedtoevaluateyourmanuscript.
 
Asyouwillseefrom theenclosedreports,therefereesareoverallveryenthusiasticaboutthestudy
and only have a few concernsthatIwould like you to addressexperimentally when appropriate.
 
Shouldyoubeabletoaddresstheseconcernsinfull,wewouldbewillingtoconsiderarevised
manuscriptanddependingonthenatureoftherevisions,thismaybesentbacktotherefereesfor
anotherround ofreview.Please note thatthatitisourjournal'spolicy to allow only asingleround 
ofrevision,and thatacceptanceorrejection ofthemanuscriptwillthereforedepend on the
completenessofyourresponse and the satisfaction ofthe refereeswith it. 
 
I look forward to seeing a revised form of your manuscriptas soon as possible.
 
***** Reviewer'scomments***** 
 
Referee#1(CommentsonNovelty/ModelSystem): 
 
TheauthorsdemonstrateveryconvincinglythatSTIM proteinsarerequiredforantitumourimmune
responses of CD8+ T cells.Experimentalapproach isvery completeincluding carefully elaborated 
in vitro and in vivo experiments, which are neatly performed. Results are cristal-clear.The topic is
noveland hasavery high medicalimpact,asitisdirectly related to mechanismsfortumour 
progression.Itisstriking thatfailureofboth,STIM1 and STIM2,isrequired forneateffecton 
degranulation,expression ofFasL and cytokineproduction (whereasOrai1 KO isenough).This
makesalotofsenseandmayexplainpreviousconfusingresults.WhileSOCEinhibitorsmay
antagonize carcinogenesis,the presentresultscaution possible therapeutic use,asthey could 
facilitate engraftmentby interfering with antitumourimmunity thus favouring tumourprogression. 
 EMBO MolecularMedicine  PeerReview ProcessFile- EMM-2013-02989
 
 
© EMBO 2 
Referee#1(Remarks):
 
Myoverallopinion isthatthepaperistechnically sound,noveland with high medicalimpact.
Resultsareclearandtheirinterpretationsconvincingandveryclearlywritten.Idonotthinkthatit
wouldbesignificantlyimprovedbyanychanges.Insummary,Iconsider thatthe paper is excellent
and itshould be published asitis. 
 
 
Referee#2(Remarks):
 
Overall,thisisgoodpaperwithappropriateexperimentsandcontrols.
 
Theauthorsshow forthefirsttimethatSOCE mediatedbySTIM1andSTIM2isrequiredforanti-
tumor immune responses. They make lovely use of conditional KO mice with T-cellspecific 
deletion ofstim1 & stim2 genes.Using thesemice,they show thatby mediating SOCE,STIM1 and 
STIM2allow CD8+ T cellstopreventtheengraftmentoftimorcellsand to curtailtumorgrowth.
Therefore,astheauthorsdiscuss,theirdatahaveimportantimplicationsfortheuseofdrugs
targeting CRAC channels since inhibition of SOCE will compromise anti-tumor immunity mediated 
by CD8+ T cells.
 
Theauthorsalsoinvestigate whether STIM proteins contribute to the cytotoxic function of CD8+ T 
cells.Fig.4A showsthatSTIM1 and STIM2 deletion (use ofDKO)impairsCD8+ T cell-mediated
killing oftumorcellsand also areduction ofIFNg and TNFaproduction (Fig.4B).However,the
authorsdo notshow a specific requirementofSTIM1/2 fordegranulation (i.e.exocytosisof
cytolytic granules).They do show thatinhibition ofCRAC channelsusing BTP2 (ata high 
(maximal) concentration of 1 uM) reduces cellsurface expression of CD107a by ~50%.There is no 
discussion asto whatcould mediatethisremaining 50% - eg.othersourcesofcalcium-ER oracidic
stores.
Tosatisfytheirclaim thatSTIM1andSTIM2arerequiredfordegranulation,theauthorsneedto
show CD107a cellsurface expression using the WT and DKO CD8+ T cellsaftercoincubation with 
EG7-Ovacells.Additionallytheyshouldshow thatthesecellscontainsimilaramountsofGranzyme
B andPerforinproteins(asinFig.5B-C,usingBTP2inhibitorofCRAC).
 
In the discussion,p.9,paragraph 3,I'm a little confused.Ithink thatare saying thatonly moderate 
levels of SOCE are sufficient for CTL function, i.e. cytotoxicity. There is no discussion for an 
alternative source ofCa2+,i.e the acidic Ca2+ store:the cytolytic granule.
 
A few minorpoints:
Fig1B - is there any significant difference between % Treg cells in WT vs DKO?
Fig.2A - "no apparentdifferences in cellnumbers" - pleasecountcellsin agiven area.Only 
representative images are shown.
Fig.2E - whyratio BTP2/DMSO-treated CTL? Do DMSO-treated CTL home to TDLN?
p.7 - total numbers of cTL in spleens and TDLN WT vs DKO data not shown - pleasegive% in the
text.
 
 
 
Referee#3(CommentsonNovelty/ModelSystem): 
 
Thisisaveryinterestingpaperthatprovidesdetailsofhow SOCE controlsCTL function.
 
Referee#3(Remarks):
 
CytotoxicLymphocytes(CTL)havefundamentalroleinanti-tumor responses. In the manuscript by 
Weidingeretal.,theroleofstoreoperatedcalciumentry(SOCE)isexaminedacriticalsignal 
transduction pathway controlling CTL responsiveness and effector function. The authors utilize 
CTLcellsandmicelackingSTIM1/2(doubleKO mice(DKO))orpharmacologicinhibitionof
Orai1channelstoshow thatCD8+cellslackingSOCEareunabletocontroltumorengraftmentand 
proliferation.Thesestudiesarevery importantand representasignificantadvancementto EMBO MolecularMedicine  PeerReview ProcessFile- EMM-2013-02989
 
 
© EMBO 3 
understanding ofSOCE in immunefunction.Ithink afew questionsshould beanswered before
publication.
1.Thein vivo work isreally important and elegant. I wonder in tumors with more antigenicity 
wouldnotrequiretheadditionofCD25blockade.
2.Whathappensifthein vivo experimentswith DKO areperformed with BTP-2,isitadditive? 
3.Why isSTIM2 required?Thismightimply STIM proteinsarefunctioning independentofOrai1 
channels.
4.Would STIM mutantsenabletheauthorsto separatetheeffectson geneexpression and 
degranulation?
 
 
 
1stRevision - authors'response 11 June 2013
 
Referee#1
[…] My overall opinion is that the paperistechnicallysound,noveland with high medicalimpact.
Resultsareclearandtheirinterpretationsconvincingandveryclearlywritten.Idonotthinkthatit
wouldbesignificantlyimprovedbyanychanges.Insummary,Iconsiderthatthepaperis excellent
and itshould bepublished asitis.
Response: We thank the reviewer for his/her generous comments.
 
Referee#2
Overall,thisisagoodpaperwithappropriateexperimentsandcontrols.
Theauthorsshow forthefirsttimethatSOCE mediatedbySTIM1 and STIM2 isrequired foranti-
tumor immune responses. They make lovely use of conditional KO mice with T-cellspecific deletion 
ofstim1 & stim2 genes.Using thesemice, theyshow thatbymediating SOCE,STIM1 and STIM2 
allow CD8+ T cells to prevent the engraftment of tumor cells and to curtail tumor growth. 
Therefore, as the authors discuss, their data have important implications for the use of drugs
targeting CRAC channels since inhibition of SOCE will compromise anti-tumor immunity mediated 
byCD8+ Tcells.
TheauthorsalsoinvestigatewhetherSTIM proteinscontributetothecytotoxicfunctionofCD8+ T 
cells.Fig.4A showsthatSTIM1 and STIM2 deletion (use ofDKO)impairsCD8+ T cell-mediated
killing of tumorcellsand also a reduction ofIFNg and TNFa production (Fig.4B).However, the
authorsdo notshow a specificrequirementofSTIM1/2 fordegranulation (i.e.exocytosisofcytolytic
granules). They do show that inhibition of CRAC channels using BTP2 (at a high (maximal)
concentration of1 uM) reduces cellsurface expression ofCD107a by ~50%.There is no discussion 
asto whatcould mediatethisremaining 50% - eg.othersourcesofcalcium-ER oracidicstores.
Tosatisfy theirclaim thatSTIM1andSTIM2arerequired fordegranulation, theauthorsneed to 
show CD107a cellsurface expression using the WT and DKO CD8+ T cells after coincubation with 
EG7-Ovacells.AdditionallytheyshouldshowthatthesecellscontainsimilaramountsofGranzyme
B andPerforinproteins(asinFig.5B-C,usingBTP2inhibitor of CRAC).  
Response: We thank the reviewer for his/her very positive comments. We completely agree that it 
wouldbeinterestingandimportanttoinvestigatehow thegeneticdeletionofStim1/Stim2 genesin 
CD8+ T cellsaffectsthedegranulation ofCTL and theexpression ofGranzymeB and Perforin.We
haveconducted preliminary experiments to analyzegranzymeB expression in CTL from Stim1fl/fl 
Stim2flfll Cd4Cre OT-1 mice after restimulation with either Ionomycin/PMA or Ova peptide. WeEMBO MolecularMedicine  PeerReview ProcessFile- EMM-2013-02989
 
 
© EMBO 4 
found that granzyme B levels were moderately reduced in STIM1/2-deficient CTL compared to 
wild-type CTL. (Expression levels of perforin were not determined in this experiment).(Figure A 
forreviewers). 
 
 
The following sentence
has been added to the
results section on page8: 
“A moderate defect in 
granzyme B protein 
expression was observed 
in CTLs from Stim1fl/fl 
Stim2fl/fl Cd4Cre OT-1 
mice(thatlackallSOCE)
following strong 
stimulation with 
PMA/ionomycin or Ova
peptide (unpublished 
observations)”. These
results werenot included
in the original submission 
because the experiment was done only once. Unfortunately, we were unable to repeat these
experiments because we lost almost our entire colony of conditional knock-out mice including 
Stim1fl/flStim2fl/fl Cd4Creand Stim1fl/flStim2fl/fl Cd4CreOT-1 miceduringhurricaneSandy,whichhit
New YorkCityandNYU MedicalCenteron29th October2012andfloodedthevivarium inwhich
ourmousestrainswerehoused:
http://www.nytimes.com/2012/11/10/nyregion/damage-from-hurricane-sandy-could-cost-nyu-
langone-millions.html?_r=0
http://www.nature.com/news/researchers-battle-storm-s-wrath-1.11756 
Wearecurrentlyintheprocessofrederivingthemousestrainsusedinthisstudy.Weestimatethat
Stim1fl/flStim2fl/fl Cd4Cremicewillbeavailableforfutureexperimentsby theend ofSeptember2013 
and Stim1fl/flStim2fl/fl Cd4Cre OT1 mice after additional crossing at the end of 2013. While the
experiments requested by the reviewer themselvesare notdifficult to conduct, the combined time 
forrederivation of mouse strains and performance of these experiments would take ~ 6-8 months.
Thiswas the reasonwhywehaveanalyzed(i)CD107aexpression/degranulationand(ii)perforin
and granzyme B levelsin cellstreated with BTP2,which – asshown in Figure 4C – suppresses Ca2+ 
influx almost completely and to an extent similar to that in STIM1/STIM2 deficient CD8+ T cells.
Wehopethattheeditorsandreviewerunderstandourcurrentlylimitedoptionstorespondtotheir
requests.
Thereisnodiscussionastowhatcouldmediatethis remaining 50% - eg.othersourcesofcalcium-
ER oracidicstores.
Response: Itis possible thatCa2+ release from intracellular stores (ER,acidic stores) is sufficientto 
mediate residual (50% of maximum) degranulation in STIM1/2-deficient CTL because ER Ca2+ 
stores are filled in these cells.Alternatively,degranulation may be only partially Ca2+ dependent.
Our response to reviewer #3 includes a more detailed discussion of the potential mechanisms by
Figure A: SOCE is required to control tumor growth in vivo.
Wildtype(WT)andStim1fl/flStim2fl/fl Cd4Cre(DKO)micewereinjected
with 1x105 EG7 cells, which are derived from the murine T cell
lymphoma EL4 and stably express ovalbumin (Ova). Recipient mice
weremonitoredfortumorsizeover18days.Threemicepergroup.
 EMBO MolecularMedicine  PeerReview ProcessFile- EMM-2013-02989
 
 
© EMBO 5 
which Ca2+ regulates lytic granule exocytosis – please see further below. It is important to 
emphasize thatthe exactCa2+ requirements of this process are notknown.
In the discussion,p.9,paragraph 3,I'm a little confused.I think thatare saying thatonly moderate 
levels of SOCE are sufficient for CTL function, i.e. cytotoxicity. There is no discussion for an
alternativesourceofCa2+,i.etheacidicCa2+ store:thecytolyticgranule. 
Response: We agree with the summary of the reviewer “that only moderate levels of SOCE are
sufficientforCTL function,i.e.cytotoxicity”.However,there isno need to postulate othersources
ofCa2+, either intracellular Ca2+ stores orCa2+ influx channels in the plasma membrane. To make 
ourinterpretation moreclear,weareshowingFigureBforthereviewers’evaluation and haveadded 
the following sentences to the discussion on p.9, paragraph 3: “Consistentwiththesefindings,we
observed normalrejection oftumorcellsin Treg-depleted Stim1fl/fl Cd4Cremicein vivo compared to 
WT littermates (unpublished observations). STIM1 and STIM2 have synergistic roles in CRAC 
channel activation and both molecules are required for full SOCE in CD8+ T cells. STIM1 and
STIM2actwithdifferentkineticsandthresholdsofactivationinresponsetostoredepletion(Shaw 
et al, 2012). Only the combined deletion of Stim1 and Stim2 genes completely abolishes SOCE.
Deletionof Stim1 alone strongly, but incompletely reducesSOCE.By contrast, deletion of Stim2 
alone hasno effecton the peak ofCa2+ influx but significantly impairssustained SOCE (Oh-Horaet
al,2008). Normal tumor rejection in Stim1fl/fl Cd4CremicethereforeindicatesthatmoderateSOCE
is sufficient for the cytolytic effector functions of CTLs and their ability to provide antitumor
immunity in vivo”.Consistentwiththesefindings,CD8+ T cellsfrom ahumanpatientwithaloss-
of-function mutation in the STIM1 gene showed normal cytolytic function of tumor cells in vitro 
(Fuchsetal.J Immunol.2012,188:1523-33).
A few minorpoints:
Fig1B - is there any significant difference between % Treg cells in WT vs DKO? 
Figure B: T cell specific deletion of STIM1 alone does not impair antitumor immunity.(A) Allogenic
tumor transfer to Treg cell-depleted mice.Wildtype(WT)andStim1fl/fl Cd4Cremicewereinjectedi.p.with
250 µg anti-CD25antibody(PC61)todepleteTregcells(or1xPBSascontrol)ondays-5 and day -1 before 
intradermal (i.d.) tumor inocculation with 1x105 B16-Ovamelanomacells.(B) Tumor growth in WT and 
Stim1fl/fl Cd4Cre(Stim1-/-) mice.WT(black)andStim1-/- (red) mice injected with B16-Ovamelanomawere
monitoredfortumorsize(leftpanel).17dayslater,miceweresacrificedand tumorweightwasmeasured.
Dashedlinesrepresentmiceinjectedwithanti-CD25antibody.Threemicepergroup.
 EMBO MolecularMedicine  PeerReview ProcessFile- EMM-2013-02989
 
 
© EMBO 6 
Response: There is a significant differences in the percentage of Treg cells in WT vs DKO mice. 
Thep valuehasbeen added to Figure 1B. These results are in line with previous results from Oh-
hora etal.NatImmunol. 2008 9:432-43. 
Fig. 2A - "no apparent differences in cell numbers" - please count cells in a given area. Only
representative images are shown.
Response: We thank the reviewer for this suggestion. Wehaveincludedananalysisofthenumber
ofT cellsin thetumors in the revised Figure 2B.
Fig.2E - whyratioBTP2/DMSO-treated CTL? Do DMSO-treated CTL home to TDLN?
Response: We apologize for not explaining the experimental setup well enough. We coinjected 
SOCE-depleted (BTP2-treated) or SOCE-sufficient (DMSO  treated) CTL at a 1:1 ratio and 
compared theirratio before injection and 60 min afterinjection (CTL retrieved from TDLN).BTP2-
treated CTL homed to TDLN to the same extentasDMSO-treated CTL, indicating that SOCE is not 
required for CTL migration. We have rewritten the description of the experiment in the results
section. 
p.7 - total numbers of CTL in spleens and TDLN WT vs DKO data not shown - pleasegive% in the
text.
Response: WehaveincludedthesenumbersintheresultstextreferringtoFigure3onpage7.
 
Referee#3
CytotoxicLymphocytes(CTL)havefundamentalroleinanti-tumor responses. In the manuscript by 
Weidinger et al., the role of store operated calcium entry (SOCE) is examined a critical signal
transduction pathway controlling CTL responsiveness and effector function. The authors utilize CTL 
cells and mice lacking STIM1/2 (double KO mice (DKO)) or pharmacologic inhibition of Orai1 
channels to show that CD8+ cells lacking SOCE are unable to control tumor engraftment and 
proliferation. These studies are very important and represent a significant advancement to 
understanding of SOCE in immune function. I think a few questions should be answered before 
publication.
1. The in vivo work is really important and elegant. I wonder in tumors with more antigenicity
wouldnotrequiretheadditionofCD25blockade. 
Response: This is an interesting point and we agree 
that in a more immunogenic tumor model, the 
deletion ofTreg cellsmay notbeneeded to observe
defects in antitumor immunity by SOCE-deficient
CD8Tcells.Indeed,wehaveconductedexperiments
transferring syngeneic EG7 tumor cells to WT and 
Stim1fl/fl Stim2fl/fl Cd4Cre micewithoutpriordeletion
ofTreg cells.EG7cellsare derived from the murine 
T-celllymphoma EL-4 and stably expressovalbumin 
(OVA). Compared to B16 and MC38 tumor cells,
EG7 cells are more immunogenic allowing CD8+ T 
cells to spontaneously reject tumors (SondergaardH 
et al., J Immunol 2009; 183:7326-7336). Reported 
rejection rates in the literature are very variable even 
within the same experiment (on average ~ 50%),
makingtheresultssomewhatdifficulttointerpret.In
Figure C: SOCE is required to control 
tumor growth in vivo. Wildtype (WT)
and Stim1fl/flStim2fl/fl Cd4Cre(DKO)mice
wereinjectedwith1x105 EG7cells,which
are derived from the murine T cell
lymphoma EL4 and stably express
ovalbumin (Ova). Recipient mice were
monitored for tumor size over 18 days.
Three mice pergroup.
 EMBO MolecularMedicine  PeerReview ProcessFile- EMM-2013-02989
 
 
© EMBO 7 
preliminary experiments,weobserved thatWT mice successfully rejected EG7 tumorcellsdespite 
initial tumor growth, whereas tumors continuously grew in Stim1fl/fl Stim2fl/fl Cd4Cre mice,indicating
that SOCE mediated by STIM1 and STIM2 is required for the rejection of EG7 tumors (see Figure
C forthereviewers’evaluation).Weaddedthefollowingsentencetotheresultssectiononpage5: 
“Similar observationsweremade without prior depletion ofTreg cellswhen WT and DKO mice
were injected with more immunogenic EG7 lymphoma cells. Under these conditions, WT mice 
successfully rejected EG7 tumor cells despite initial tumor growth, whereas tumors continuously 
grew in Stim1fl/fl Stim2fl/fl Cd4Cre mice(unpublishedobservations)”.Thenumberofmiceanalyzed
pergroup islow (n=3)and wearecurrently notable to repeatthe experimentdue the unavailability 
ofStim1fl/fl Stim2fl/fl Cd4Cre mice(asdiscussedabove).Wehadthereforenotincludedthesedatain
the original version of the manuscript.
2.Whathappensifthein vivo experimentswith DKO areperformed with BTP-2,isitadditive? 
Response: BTP2 is considered to be a selective CRAC channel inhibitor (ZittC etal.,JBiolChem 
2004 279:12427-37).STIM1 and STIM2 are essentialfor CRAC channelactivation and deletion of 
both Stim1 and Stim2 genescompletely abolishesCRAC channelfunction and SOCE (Oh-hora et
al.NatImmunol. 2008 9:432-43).We therefore do notexpect thatBTP2 has additional inhibitory 
effectson Ca2+ influx as it targets the same pathway.
3.WhyisSTIM2 required? This might imply STIM proteins are functioning independentofOrai1 
channels.
Response: To directly answer the referee’s question, there is no need to postulate that STIM proteins 
function independentof ORAI1 to explain ourdata. 
Theresponsetothisquestion is similar to that given to referee #1 above: “BothSTIM1andSTIM2
are required to fully activate CRAC channelsin CD8+ T cellsasonlycombineddeletionofStim1 
and Stim2 gene expression completely abolishes SOCE. Deletion of Stim1 alone strongly, but
incompletely reduces SOCE, whereas deletion of Stim2 alone has no effect on the peak of Ca2+ 
influx but significantly impairs sustained SOCE (Oh-hora et al. Nat Immunol. 2008 9:432-43)”.
ThereforeSTIM1andSTIM2havedistinctbutsynergisticrolesinCRAC channelactivation.Both
moleculesareabletoactivateCRACchannelsandcauseSOCE;however,theydosowithdifferent
kineticsand thresholdsofactivation.
Briefly,upondepletionofCa2+from ER stores,Ca2+ dissociatesfrom an EF-hand domain in the N 
ER-lumenal N terminus of STIM1 and STIM2, which results in a conformational change in the N 
termini and the activation of STIM molecules. ThekineticswithwhichtheNT ofSTIM1unfolds
was reported tobe>3-fold faster when compared to STIM2. This difference resulted in a much 
faster(by ~ 70-fold)conversion of STIM1 from a monomeric to an oligomeric (i.e.activate)state 
compared to STIM2. STIM1 and STIM2 also differ significantly with regard to their activation 
thresholds, i.e. the decrease in [Ca2+]ER that leads to their activation. Half-maximalSTIM1activation
is achieved when [Ca2+]ER falls below ~ 400 mM,whereas STIM2 responds to smalldecreases in 
[Ca2+]ER (from the estimated resting concentration of ~ 800 mM). Ithas therefore been suggested 
that STIM2 activates SOCE upon small fluctuations in [Ca2+]ER and thusmaintainsthe filling ofER 
stores and basal[Ca2+]i in resting cells. By contrast, STIM1 is responsible for SOCE in response to 
cellular stimulation through, for instance, antigen receptors on lymphocytes. Furthermore,
expression levels of STIM1 in lymphocytes are typically much higher than those of STIM2.
Together,thesedifferencesinthefunctionalpropertiesandexpressionlevelsofSTIM1andSTIM2
accountfortheirquantitatively differentcontributionsto SOCE in T cells.(A slightly more detailed 
summary ofthe distinctbutsynergisticrolesofSTIM1 and STIM2 in CRAC channelactivation can 
be found in a review we recently published: Shaw PJ et al. Cell Mol Life Sci 2012 Oct 5, Epub 
ahead ofprint).EMBO MolecularMedicine  PeerReview ProcessFile- EMM-2013-02989
 
 
© EMBO 8 
4. Would STIM mutants enable the authors to separate the effects on gene expression and 
degranulation? 
Response: We are not quite sure what type of mutations the reviewer is thinking of. A direct 
association ofSTIM1 orSTIM2 moleculeswith the lytic granule exocytosismachinery thatcould be 
modulated by mutations, as suggested by the reviewer, has not been reported and seems rather 
unlikely. STIM1 and STIM2 activate CRAC channels and Ca2+ influx, which may regulate 
degranulation eitherby posttranslationaleffectson thecytolyticgranuleexocytosismachinery orby 
controlling the expression of proteins that are part of this machinery. The polarization of the
microtubule organizing center (MTOC), required for targeted release of cytolytic granules was
shown to be independent of Ca2+, whereas granule polarization was mediated by Ca2+ signalling 
(Quann et al. Nature Immunol. 2009, 10:627–635). At the neurological synapse – an often used 
modelforthelyticimmunesynapsebetweenCTLandtargetcells– Ca2+ bindsto theCa2+ sensor
synaptotagmin 1 on the synaptic vesicle membrane and allows it to associate with the membrane 
docking complex,thereby localizing vesiclescloseto Ca2+ channelsrequired fortriggering the last
step ofvesicle exocytosis.In CTLs,synaptotagmin 7 has been proposed as a candidate Ca2+ sensor
ofcytotoxic granule exocytosis (reviewed in deSaintBasileetal.NatureRevImm 2010,11:568-
79).Itis possible thatSOCE mediated by CRAC channels provides the Ca2+ signalrequired forthe 
fusion of cytolytic granules with the plasma membrane,butthis has notbeen shown directly yet.
 
 
 
2nd EditorialDecision 28 June 2013
 
 
 
Pleasefindenclosedthefinalreportonyourmanuscript.Wearepleasedtoinform youthatyour
article isaccepted forpublication and isnow being sentto ourpublisherto be included in thenext
available issue ofEMBO MolecularMedicine.
 
Congratulationsonyourinterestingwork. 
 
 
 
 
 
 
 
 
 
